# Supplementary material for: Impact of Dietary Isoflavones in Standard Chow on Reproductive Development in Juvenile and Adult Female Mice with Different Metabolic Phenotypes
Source: Nutrients. 2024 Aug 14;16(16):2697. doi: 10.3390/nu16162697 (PMC11357413; doi:10.3390/nu16162697)
Supplement: Supplementary file 1 [file nutrients-16-02697-s001.zip]

Archive with 1 entries (1 files):
- nutrients-3113066-supplementary.pdf
